# Supplementary material for: In-vivo properties and functional subtypes of gonadotropin-releasing hormone neurons
Source: iScience. 2025 Apr 22;28(5):112513. doi: 10.1016/j.isci.2025.112513 (PMC12124600; doi:10.1016/j.isci.2025.112513)
Supplement: Data S1. Review of iScience article [file mmc2.zip]

Archive with 3 entries (2 files):
- review of Iscience's article/ISCIENCE-D-23-06190.eml
- review of Iscience's article/ISCIENCE-D-24-08219.eml
- review of Iscience's article/
