# Supplementary material for: In-vivo properties and functional subtypes of gonadotropin-releasing hormone neurons
Source: iScience. 2025 Apr 22;28(5):112513. doi: 10.1016/j.isci.2025.112513 (PMC12124600; doi:10.1016/j.isci.2025.112513)
Supplement: Data S1. Review of iScience article [file mmc2.zip › review of Iscience's article/ISCIENCE-D-23-06190.eml]

Received: from m16.mail.126.com (unknown [220.197.31.7])
	by gzga-mx-mtada-g2-5 (Coremail) with SMTP id _____wDnv67G6eNnufaYAQ--.36140S2;
	Wed, 26 Mar 2025 19:49:26 +0800 (CST)
DKIM-Signature: v=1; a=rsa-sha256; c=relaxed/relaxed; d=126.com;
	s=s110527; h=Date:From:Subject:Content-Type:MIME-Version:
	Message-ID; bh=GYsOy6GwAnhrM9ZU504Ub1JitVdZ16rOxH62hyAQZaE=; b=U
	ex5HHJqerEjWaDBQVa/xnwbT2nlbNxIzy9fdkU297hA9dl2UEhZ7ycuTk5ph85yt
	6TknhmdsECgInCU/bnojvOhqcuc9L+9iN2B3fPKhGXe+Yzp6vkbn+0yo0GN0HHfo
	ufIyrmEGHYW4bwY7aM8rRTho5zPiCoMlYX02IaaVp4=
Received: from wanglishfd$126.com ( [124.79.159.133] ) by
 ajax-webmail-wmsvr-41-108 (Coremail) ; Wed, 26 Mar 2025 19:48:48 +0800
 (CST)
X-Originating-IP: [124.79.159.133]
Date: Wed, 26 Mar 2025 19:48:48 +0800 (CST)
From: =?GBK?B?zfXA9g==?= <wanglishfd@126.com>
To: =?GBK?B?wfXRx8D2?= <pdslsliuyali@163.com>
Subject: Fw:Thank you for reviewing for iScience: here is a discount when
 you publish with us in the future - [EMID:55936346e66ac8de]
X-Priority: 3
X-Mailer: Coremail Webmail Server Version XT5.0.14 build 20240801(9da12a7b)
 Copyright (c) 2002-2025 www.mailtech.cn 126com
X-CM-CTRLMSGS: YqglM3RyYWNlS2V5PXByZV82YzYyZmNiNzgxNzFmZWI2NzkyY2UzOTk1YWFiZ
 GM1YQ==
X-NTES-SC: AL_Qu2fAPWTtk8p7imdY+kfmU4SgO09XsCxuP4k1IBUN5t8jDzj9DIddmRzL0rc6dCFGyWdtyinWTZz9ORkU6BfcqchXNZ8phWi2Mnmeq6M8g3Siw==
Content-Type: multipart/alternative; 
	boundary="----=_Part_139554_1688909427.1742989728961"
MIME-Version: 1.0
Message-ID: <19cc0257.8e8a.195d2489cc2.Coremail.wanglishfd@126.com>
X-Coremail-Locale: zh_CN
X-CM-TRANSID:bCkvCgD3H8uh6eNn3KgwAA--.30785W
X-CM-SenderInfo: pzdqwzhlvkwva6rslhhfrp/1tbiZBkcNGfj3k+VdQAAsg
Authentication-Results: gzga-mx-mtada-g2-5; spf=pass smtp.mail=wanglis
	hfd@126.com; dkim=pass header.i=@126.com
X-Coremail-Antispam: 1Uf129KBjvJXoWxGw4rWFyrGw18KF18trWkWFg_yoW5Wr1rpa
	yIg3WjkF1kGrn0gw1kXa1Iq348GFZaka1fG345GryUZay5Cr92gry0kw1Ygas7Cr1vqw1j
	yr1UAFykA3Z5uaDanT9S1TB71UUUUU7qnTZGkaVYY2UrUUUUjbIjqfuFe4nvWSU8nxnvy2
	9KBjDUYxBIdaVFxhVjvjDU0xZFpf9x07UK-erUUUUU=

------=_Part_139554_1688909427.1742989728961
Content-Type: text/plain; charset=GBK
Content-Transfer-Encoding: base64

CgoKCgoKCgoKCgoKCgoKLS0KCkJlc3QgcmVnYXJkcywKzfXA9gpXYW5nIExpIE0uRCwgQXNzb2Np
YXRlIFByb2Zlc3NvcgpEZXBhcnRtZW50IG9mIEFzc2lzdGVkIFJlcHJvZHVjdGlvbiAKU2hhbmdo
YWkgTmludGggUGVvcGxlJ3MgSG9zcGl0YWwKU2hhbmdoYWkgSmlhb3RvbmcgVW5pdmVyc2l0eSBT
Y2hvb2wgb2YgTWVkaWNpbmUKWmhpIFphbyBKdSBSb2FkIDYzOSMsIFNoYW5naGFpLCBQLlIuQ2hp
bmEKVGVsOjAwODYtMjEtMjMyNzEyMjcKCgoKCi0tLS0tLS0tIEZvcndhcmRpbmcgbWVzc2FnZXMg
LS0tLS0tLS0KRnJvbTogImlTY2llbmNlIiA8ZW1AZWRpdG9yaWFsbWFuYWdlci5jb20+CkRhdGU6
IDIwMjMtMTItMjUgMjI6MTU6NTkKVG86ICJMaSBXYW5nIiA8d2FuZ2xpc2hmZEAxMjYuY29tPgpT
dWJqZWN0OiBUaGFuayB5b3UgZm9yIHJldmlld2luZyBmb3IgaVNjaWVuY2U6IGhlcmUgaXMgYSBk
aXNjb3VudCB3aGVuIHlvdSBwdWJsaXNoIHdpdGggdXMgaW4gdGhlIGZ1dHVyZSAtIFtFTUlEOjU1
OTM2MzQ2ZTY2YWM4ZGVdCgoKRGVhciBEci4gV2FuZywKClRoYW5rIHlvdSBmb3IgcmV2aWV3aW5n
IElTQ0lFTkNFLUQtMjMtMDYxOTAsIGVudGl0bGVkOiBPdnVsYXRpb24gQ2F1c2VzIFBvc3RvcGVy
YXRpdmUgQWRoZXNpb25zOiBEaXNjb3ZlcnksIE1lY2hhbmlzdGljIFN0dWR5IGFuZCBXYXlzIG9m
IFByZXZlbnRpb24gZm9yIGlTY2llbmNlLiBZb3VyIGZlZWRiYWNrIGlzIHZlcnkgaW1wb3J0YW50
IGFuZCB2YWx1YWJsZSB0byB1cyBhbmQgd2lsbCBoZWxwIHVzIGVuc3VyZSB0aGUgaW50ZWdyaXR5
IG9mIHRoZSBzY2llbmNlIHRoYXQgd2UgcHVibGlzaC4KCk9uY2UgdGhlIGVkaXRvciBtYWtlcyBh
IGRlY2lzaW9uIG9uIHRoZSBtYW51c2NyaXB0LCB5b3Ugd2lsbCByZWNlaXZlIGFuIGFkZGl0aW9u
YWwgbm90aWZpY2F0aW9uIHRoYXQgd2lsbCBlbmFibGUgeW91IHRvIHNlZSB0aGUgZnVsbCBkZWNp
c2lvbiBsZXR0ZXIgYW5kIHRoZSBjb21tZW50cyBmcm9tIHRoZSBvdGhlciByZXZpZXdlcnMuCgpJ
biB0aGUgbWVhbnRpbWUsIHlvdSB3aWxsIGJlIGFibGUgdG8gcmVhZCB0aGUgY29tbWVudHMgYWxy
ZWFkeSBjb250cmlidXRlZCBieSBvdGhlciByZXZpZXdlcnMgYnkgbG9nZ2luZyBpbiB0byBvdXIg
RWRpdG9yaWFsIE1hbmFnZXIgc3lzdGVtIGFuZCByZXR1cm5pbmcgdG8geW91ciBjb21wbGV0ZWQg
YXNzaWdubWVudHMuCgpUbyBzaG93IG91ciBhcHByZWNpYXRpb24gZm9yIHlvdSBhcyBhbiBpU2Np
ZW5jZSByZXZpZXdlciwgd2Ugb2ZmZXIgeW91IGEgb25lLXRpbWUtdXNlIGNvZGUgKDIyVjMpIHRv
IGNvdmVyIGEgNTAlIHJlZHVjdGlvbiBpbiB0aGUgY29zdCBvZiBwdWJsaXNoaW5nIGEgcGFwZXIg
d2l0aCBpU2NpZW5jZS4gVGhlIG9mZmVyIG1heSBiZSB1c2VkIGZvciBhIHBhcGVyIGZpcnN0IHN1
Ym1pdHRlZCBhbnkgdGltZSBpbiB0aGUgNiBtb250aHMgZm9sbG93aW5nIHRoZSBkYXRlIG9mIHRo
aXMgbGV0dGVyLiBQcm92aWRlZCB0aGUgcGFwZXIgbWVldHMgdGhlIHVzdWFsIGFzc2Vzc21lbnQg
YW5kIHBlZXIgcmV2aWV3IGNyaXRlcmlhIGZvciBpU2NpZW5jZSwgdGhpcyBvZmZlciB3aWxsIHJl
ZHVjZSBieSA1MCUgdGhlIGFydGljbGUgcHJvY2Vzc2luZyBjaGFyZ2Ugbm9ybWFsbHkgYXBwbGll
ZCB3aGVuIGl0IGlzIGFjY2VwdGVkIGZvciBwdWJsaWNhdGlvbi4gVG8gdXNlIHRoaXMgb2ZmZXIs
IHdlIGFzayB0aGF0IHlvdSBxdW90ZSBvZmZlciBjb2RlIDIyVjMgYXMgd2VsbCBhcyB0aGUgZnVs
bCBtYW51c2NyaXB0IG51bWJlciBvZiB0aGUgcGFwZXIgdGhhdCB5b3UgcmV2aWV3ZWQgaGVyZSAo
YXMgaW5kaWNhdGVkIGFib3ZlKSB3aXRoaW4geW91ciBjb3ZlciBsZXR0ZXIgd2hlbiBzdWJtaXR0
aW5nIHRvIGlTY2llbmNlLiBUaGlzIG9mZmVyIGNvZGUgbXVzdCBiZSBwcm92aWRlZCBwcmlvciB0
byBhY2NlcHRhbmNlIGFuZCBpcyBub24tdHJhbnNmZXJhYmxlLgoKV2Ugd291bGQgbG92ZSB0byBo
ZWFyIGZyb20geW91ISBQbGVhc2UgYm9vayBhIHZpcnR1YWwgbWVldGluZyB3aXRoIG9uZSBvZiBv
dXIgaW4taG91c2UgRWRpdG9ycyB0byB0YWxrIGFib3V0IHlvdXIgcmVzZWFyY2gsIHRvcGljcyB5
b3Ugd291bGQgd2FudCB0byBzZWUgdGhlIGpvdXJuYWwgY292ZXIsIG9yIHlvdXIgZXhwZXJpZW5j
ZSByZXZpZXdpbmcgZm9yIENlbGwgUHJlc3MuIEFsdGVybmF0aXZlbHksIEkgd291bGQgYXBwcmVj
aWF0ZSBpdCBpZiB5b3UgY291bGQgZ2l2ZSB1cyBmZWVkYmFjayBhYm91dCB5b3VyIGV4cGVyaWVu
Y2UgcmV2aWV3aW5nIGZvciBpU2NpZW5jZSB0aHJvdWdoIHRoaXMgYnJpZWYgc3VydmV5LgoKVGhh
bmsgeW91IGFnYWluIGZvciB5b3VyIGhlbHAgd2l0aCB0aGlzIG1hbnVzY3JpcHQuCiAKQmVzdCwK
ClpvcmEgTmF6YXJlaQpFZGl0b3JpYWwgT3BlcmF0aW9ucyBBc3NvY2lhdGUsIGlTY2llbmNlCjUw
IEhhbXBzaGlyZSBTdC4sIDV0aCBGbG9vcgpDYW1icmlkZ2UsIE1BIDAyMTM5LCBVU0EKMSAyMTUt
MjM5LTMxOTEKaXNjaWVuY2VAY2VsbC5jb20KCiAKCgoKCkluIGNvbXBsaWFuY2Ugd2l0aCBkYXRh
IHByb3RlY3Rpb24gcmVndWxhdGlvbnMsIHlvdSBtYXkgcmVxdWVzdCB0aGF0IHdlIHJlbW92ZSB5
b3VyIHBlcnNvbmFsIHJlZ2lzdHJhdGlvbiBkZXRhaWxzIGF0IGFueSB0aW1lLiAoUmVtb3ZlIG15
IGluZm9ybWF0aW9uL2RldGFpbHMpLiBQbGVhc2UgY29udGFjdCB0aGUgcHVibGljYXRpb24gb2Zm
aWNlIGlmIHlvdSBoYXZlIGFueSBxdWVzdGlvbnMu
------=_Part_139554_1688909427.1742989728961
Content-Type: text/html; charset=GBK
Content-Transfer-Encoding: base64

PGRpdiBkYXRhLW50ZXM9Im50ZXNfbWFpbF9ib2R5X3Jvb3QiIHN0eWxlPSJsaW5lLWhlaWdodDox
Ljc7Y29sb3I6IzAwMDAwMDtmb250LXNpemU6MTRweDtmb250LWZhbWlseTpBcmlhbCI+PGRpdiBp
ZD0ic3BuRWRpdG9yQ29udGVudCI+PHAgc3R5bGU9Im1hcmdpbjogMDsiPjxicj48L3A+PHAgc3R5
bGU9Im1hcmdpbjogMDsiPjxicj48L3A+PHAgc3R5bGU9Im1hcmdpbjogMDsiPjxicj48L3A+PHAg
c3R5bGU9Im1hcmdpbjogMDsiPjxicj48L3A+PHAgc3R5bGU9Im1hcmdpbjogMDsiPjxicj48L3A+
PC9kaXY+PGRpdiBzdHlsZT0icG9zaXRpb246cmVsYXRpdmU7em9vbToxIj48cCBzdHlsZT0ibWFy
Z2luOiAwIj4tLTwvcD48ZGl2PjxzcGFuIHN0eWxlPSJmb250LWZhbWlseTogQXJpYWw7IGZvbnQt
c2l6ZTogMTRweDsiPkJlc3QgcmVnYXJkcyw8L3NwYW4+PC9kaXY+PGRpdj48c3BhbiBzdHlsZT0i
Zm9udC1mYW1pbHk6IEFyaWFsOyBmb250LXNpemU6IDE0cHg7Ij7N9cD2PC9zcGFuPjwvZGl2Pjxk
aXY+PHNwYW4gc3R5bGU9ImZvbnQtZmFtaWx5OiBBcmlhbDsgZm9udC1zaXplOiAxNHB4OyI+PHNw
YW4gc3R5bGU9ImZvbnQtc2l6ZTogMTRweDsgZm9udC1mYW1pbHk6IFRhaG9tYTsiIGRhdGEtbWNl
LXN0eWxlPSJmb250LWZhbWlseTogVGFob21hOyI+V2FuZyBMaTwvc3Bhbj4mbmJzcDtNLkQsIEFz
c29jaWF0ZSBQcm9mZXNzb3I8L3NwYW4+PC9kaXY+PGRpdj48c3BhbiBzdHlsZT0iZm9udC1mYW1p
bHk6IEFyaWFsOyBmb250LXNpemU6IDE0cHg7Ij5EZXBhcnRtZW50IG9mIEFzc2lzdGVkIFJlcHJv
ZHVjdGlvbiZuYnNwOzwvc3Bhbj48L2Rpdj48ZGl2PjxzcGFuIHN0eWxlPSJmb250LWZhbWlseTog
QXJpYWw7IGZvbnQtc2l6ZTogMTRweDsiPjxzcGFuIHN0eWxlPSJmb250LXNpemU6IDE0cHg7IGZv
bnQtZmFtaWx5OiBBcmlhbDsgbGluZS1oZWlnaHQ6IDM1LjczNTdweDsiPlNoYW5naGFpJm5ic3A7
PC9zcGFuPjxzcGFuIHN0eWxlPSJmb250LXNpemU6IDE0cHg7IGZvbnQtZmFtaWx5OiBBcmlhbDsg
bGluZS1oZWlnaHQ6IDEuNzsiPk5pbnRoIFBlb3BsZSdzIEhvc3BpdGFsPC9zcGFuPjwvc3Bhbj48
L2Rpdj48ZGl2PjxzcGFuIHN0eWxlPSJmb250LWZhbWlseTogQXJpYWw7IGZvbnQtc2l6ZTogMTRw
eDsiPlNoYW5naGFpIEppYW90b25nIFVuaXZlcnNpdHkgU2Nob29sIG9mIE1lZGljaW5lPC9zcGFu
PjwvZGl2PjxkaXY+PHNwYW4gc3R5bGU9ImZvbnQtZmFtaWx5OiBBcmlhbDsgZm9udC1zaXplOiAx
NHB4OyI+WmhpIFphbyBKdSBSb2FkIDYzOSMsIFNoYW5naGFpLCBQLlIuQ2hpbmE8L3NwYW4+PC9k
aXY+PGRpdj48c3BhbiBzdHlsZT0iZm9udC1mYW1pbHk6IEFyaWFsOyBmb250LXNpemU6IDE0cHg7
Ij5UZWw6MDA4Ni0yMS0yMzI3MTIyNzwvc3Bhbj48L2Rpdj48ZGl2IHN0eWxlPSJjbGVhcjpib3Ro
Ij48L2Rpdj48L2Rpdj48ZGl2IGlkPSJkaXZOZXRlYXNlTWFpbENhcmQiPjwvZGl2PjxwIHN0eWxl
PSJtYXJnaW46IDA7Ij48YnI+PC9wPjxkaXYgaWQ9ImlzRm9yd2FyZENvbnRlbnQiPi0tLS0tLS0t
IEZvcndhcmRpbmcgbWVzc2FnZXMgLS0tLS0tLS08YnI+RnJvbTogImlTY2llbmNlIiAmbHQ7ZW1A
ZWRpdG9yaWFsbWFuYWdlci5jb20mZ3Q7PGJyPkRhdGU6IDIwMjMtMTItMjUgMjI6MTU6NTk8YnI+
VG86ICAiTGkgV2FuZyIgJmx0O3dhbmdsaXNoZmRAMTI2LmNvbSZndDs8YnI+U3ViamVjdDogVGhh
bmsgeW91IGZvciByZXZpZXdpbmcgZm9yIGlTY2llbmNlOiBoZXJlIGlzIGEgZGlzY291bnQgd2hl
biB5b3UgcHVibGlzaCB3aXRoIHVzIGluIHRoZSBmdXR1cmUgLSBbRU1JRDo1NTkzNjM0NmU2NmFj
OGRlXTxicj48cD5EZWFyIERyLiBXYW5nLDwvcD48cD5UaGFuayB5b3UgZm9yIHJldmlld2luZyBJ
U0NJRU5DRS1ELTIzLTA2MTkwLCBlbnRpdGxlZDogT3Z1bGF0aW9uIENhdXNlcyBQb3N0b3BlcmF0
aXZlIEFkaGVzaW9uczogRGlzY292ZXJ5LCBNZWNoYW5pc3RpYyBTdHVkeSBhbmQgV2F5cyBvZiBQ
cmV2ZW50aW9uIGZvciA8ZW0+aVNjaWVuY2U8L2VtPi4gWW91ciBmZWVkYmFjayBpcyB2ZXJ5IGlt
cG9ydGFudCBhbmQgdmFsdWFibGUgdG8gdXMgYW5kIHdpbGwgaGVscCB1cyBlbnN1cmUgdGhlIGlu
dGVncml0eSBvZiB0aGUgc2NpZW5jZSB0aGF0IHdlIHB1Ymxpc2guPC9wPjxwPk9uY2UgdGhlIGVk
aXRvciBtYWtlcyBhIGRlY2lzaW9uIG9uIHRoZSBtYW51c2NyaXB0LCB5b3Ugd2lsbCByZWNlaXZl
IGFuIGFkZGl0aW9uYWwgbm90aWZpY2F0aW9uIHRoYXQgd2lsbCBlbmFibGUgeW91IHRvIHNlZSB0
aGUgZnVsbCBkZWNpc2lvbiBsZXR0ZXIgYW5kIHRoZSBjb21tZW50cyBmcm9tIHRoZSBvdGhlciBy
ZXZpZXdlcnMuPC9wPjxwPkluIHRoZSBtZWFudGltZSwgeW91IHdpbGwgYmUgYWJsZSB0byByZWFk
IHRoZSBjb21tZW50cyBhbHJlYWR5IGNvbnRyaWJ1dGVkIGJ5IG90aGVyIHJldmlld2VycyBieSBs
b2dnaW5nIGluIHRvIG91ciBFZGl0b3JpYWwgTWFuYWdlciBzeXN0ZW0gYW5kIHJldHVybmluZyB0
byB5b3VyIGNvbXBsZXRlZCBhc3NpZ25tZW50cy48L3A+PHA+VG8gc2hvdyBvdXIgYXBwcmVjaWF0
aW9uIGZvciB5b3UgYXMgYW4gPGVtPmlTY2llbmNlPC9lbT4gcmV2aWV3ZXIsIHdlIG9mZmVyIHlv
dSBhIG9uZS10aW1lLXVzZSBjb2RlICgyMlYzKSB0byBjb3ZlciBhIDUwJSByZWR1Y3Rpb24gaW4g
dGhlIGNvc3Qgb2YgcHVibGlzaGluZyBhIHBhcGVyIHdpdGggPGVtPmlTY2llbmNlPC9lbT4uIFRo
ZSBvZmZlciBtYXkgYmUgdXNlZCBmb3IgYSBwYXBlciBmaXJzdCBzdWJtaXR0ZWQgYW55IHRpbWUg
aW4gdGhlIDYgbW9udGhzCmZvbGxvd2luZyB0aGUgZGF0ZSBvZiB0aGlzIGxldHRlci4gUHJvdmlk
ZWQgdGhlIHBhcGVyIG1lZXRzIHRoZSB1c3VhbCBhc3Nlc3NtZW50IGFuZCBwZWVyIHJldmlldyBj
cml0ZXJpYSBmb3IgaVNjaWVuY2UsIHRoaXMgb2ZmZXIgd2lsbCByZWR1Y2UgYnkgNTAlIHRoZSBh
cnRpY2xlIHByb2Nlc3NpbmcgY2hhcmdlIG5vcm1hbGx5IGFwcGxpZWQgd2hlbiBpdCBpcyBhY2Nl
cHRlZCBmb3IgcHVibGljYXRpb24uIFRvIHVzZSB0aGlzIG9mZmVyLCB3ZSBhc2sgdGhhdCB5b3Ug
cXVvdGUgb2ZmZXIgY29kZSAyMlYzJm5ic3A7YXMgd2VsbCBhcyB0aGUgZnVsbCBtYW51c2NyaXB0
IG51bWJlciBvZiB0aGUgcGFwZXIgdGhhdCB5b3UgcmV2aWV3ZWQgaGVyZSAoYXMgaW5kaWNhdGVk
IGFib3ZlKSB3aXRoaW4geW91ciBjb3ZlciBsZXR0ZXIgd2hlbiBzdWJtaXR0aW5nIHRvIGlTY2ll
bmNlLiBUaGlzIG9mZmVyIGNvZGUgbXVzdCBiZSBwcm92aWRlZCBwcmlvciB0byBhY2NlcHRhbmNl
IGFuZCBpcyBub24tdHJhbnNmZXJhYmxlLjwvcD48cD5XZSB3b3VsZCBsb3ZlIHRvIGhlYXIgZnJv
bSB5b3UhIFBsZWFzZSA8YSBocmVmPSJodHRwczovL2luZm8uY2VsbC5jb20vaXNjaWVuY2UtbWVl
dC10aGUtZWRpdG9yaWFsLXRlYW0iPmJvb2sgYSB2aXJ0dWFsIG1lZXRpbmc8L2E+IHdpdGggb25l
IG9mIG91ciBpbi1ob3VzZSBFZGl0b3JzIHRvIHRhbGsgYWJvdXQgeW91ciByZXNlYXJjaCwgdG9w
aWNzIHlvdSB3b3VsZCB3YW50IHRvIHNlZSB0aGUgam91cm5hbCBjb3Zlciwgb3IgeW91ciBleHBl
cmllbmNlIHJldmlld2luZyBmb3IgQ2VsbCBQcmVzcy4gQWx0ZXJuYXRpdmVseSwgSSB3b3VsZCBh
cHByZWNpYXRlIGl0IGlmIHlvdSBjb3VsZCBnaXZlIHVzIGZlZWRiYWNrIGFib3V0IHlvdXIgZXhw
ZXJpZW5jZSByZXZpZXdpbmcgZm9yIGlTY2llbmNlIHRocm91Z2ggdGhpcyBicmllZiA8YSBocmVm
PSJodHRwczovL2Zvcm1zLm9mZmljZS5jb20vci9iYWdwS0pSUE0yIj5zdXJ2ZXk8L2E+LjwvcD48
cD5UaGFuayB5b3UgYWdhaW4gZm9yIHlvdXIgaGVscCB3aXRoIHRoaXMgbWFudXNjcmlwdC48YnI+
Jm5ic3A7PGJyPkJlc3QsPC9wPjxwPlpvcmEgTmF6YXJlaTxicj5FZGl0b3JpYWwgT3BlcmF0aW9u
cyBBc3NvY2lhdGUsIGlTY2llbmNlPGJyPjUwIEhhbXBzaGlyZSBTdC4sIDV0aCBGbG9vcjxicj5D
YW1icmlkZ2UsIE1BIDAyMTM5LCBVU0E8YnI+MSAyMTUtMjM5LTMxOTE8YnI+aXNjaWVuY2VAY2Vs
bC5jb208L3A+PHA+Jm5ic3A7PC9wPjxicj48YnI+PGhyPjxzcGFuIHN0eWxlPSJmb250LXN0eWxl
OiBpdGFsaWM7IGZvbnQtc2l6ZTogOTAlOyI+SW4gY29tcGxpYW5jZSB3aXRoIGRhdGEgcHJvdGVj
dGlvbiByZWd1bGF0aW9ucywgeW91IG1heSByZXF1ZXN0IHRoYXQgd2UgcmVtb3ZlIHlvdXIgcGVy
c29uYWwgcmVnaXN0cmF0aW9uIGRldGFpbHMgYXQgYW55IHRpbWUuICA8YSBocmVmPSJodHRwczov
L3d3dy5lZGl0b3JpYWxtYW5hZ2VyLmNvbS9pc2NpZW5jZS9sb2dpbi5hc3A/YT1yIj4oUmVtb3Zl
IG15IGluZm9ybWF0aW9uL2RldGFpbHMpPC9hPi4gUGxlYXNlIGNvbnRhY3QgdGhlIHB1YmxpY2F0
aW9uIG9mZmljZSBpZiB5b3UgaGF2ZSBhbnkgcXVlc3Rpb25zLjwvc3Bhbj48L2Rpdj48L2Rpdj48
aW1nIHN0eWxlPSJ3aWR0aDoxcHg7aGVpZ2h0OjFweCIgc3JjPSJodHRwczovL2NvdW50Lm1haWwu
MTYzLmNvbS9iZWFjb24vd2VibWFpbC5naWY/dHlwZT13ZWJtYWlsX21haWx0cmFjZSZhbXA7Z3Vp
ZD1wcmVfNmM2MmZjYjc4MTcxZmViNjc5MmNlMzk5NWFhYmRjNWEiPg==
------=_Part_139554_1688909427.1742989728961--
