# Supplementary material for: In-vivo properties and functional subtypes of gonadotropin-releasing hormone neurons
Source: iScience. 2025 Apr 22;28(5):112513. doi: 10.1016/j.isci.2025.112513 (PMC12124600; doi:10.1016/j.isci.2025.112513)
Supplement: Data S1. Review of iScience article [file mmc2.zip › review of Iscience's article/ISCIENCE-D-24-08219.eml]

Received: from m16.mail.126.com (unknown [220.197.31.7])
	by gzga-mx-mtada-g9-4 (Coremail) with SMTP id _____wD3P_2T6uNnDLqjAQ--.48200S2;
	Wed, 26 Mar 2025 19:52:51 +0800 (CST)
DKIM-Signature: v=1; a=rsa-sha256; c=relaxed/relaxed; d=126.com;
	s=s110527; h=Date:From:Subject:Content-Type:MIME-Version:
	Message-ID; bh=15wzM5Tz2hAS4ChzPtMGI5mTVjeP2Wtl+DRM1mSaANE=; b=Q
	ATv3zB0jkZi7YWPZmaV/wbWlrfVsO/oVAITFCzjyjjr9x4iAX/vGaOz7IILvJLzb
	Z2wBFF8i+ZgytTXX0W4fwcty+Mqk4ymnRoygOXr5S/VUjv7ILzFjWJxQOmHKN8ou
	V6oyyKPRqUES6nm14sx3u8vbXDa8iVOsu91q7JqTUU=
Received: from wanglishfd$126.com ( [124.79.159.133] ) by
 ajax-webmail-wmsvr-41-108 (Coremail) ; Wed, 26 Mar 2025 19:52:18 +0800
 (CST)
X-Originating-IP: [124.79.159.133]
Date: Wed, 26 Mar 2025 19:52:18 +0800 (CST)
From: =?GBK?B?zfXA9g==?= <wanglishfd@126.com>
To: =?GBK?B?wfXRx8D2?= <pdslsliuyali@163.com>
Subject: Fw:Thank you for reviewing for iScience - [EMID:34fd7c0e9253e6ad]
X-Priority: 3
X-Mailer: Coremail Webmail Server Version XT5.0.14 build 20240801(9da12a7b)
 Copyright (c) 2002-2025 www.mailtech.cn 126com
X-CM-CTRLMSGS: Q48/IHRyYWNlS2V5PXByZV80OGI1ZTM0NjhlMDgzN2RmMmYxOTBjOGYzNzU4N
 2JjNg==
X-NTES-SC: AL_Qu2fAPWTtkEo7iCZZ+kfmU4SgO09XsCxuP4k1IBUN5t8jDzj9DIddmRzL0rc6dCFGyWdtyinWTZz9ORkU6BfcqchItnmONqbjA119oooD25H6w==
Content-Type: multipart/alternative; 
	boundary="----=_Part_139779_1726035262.1742989938017"
MIME-Version: 1.0
Message-ID: <1ff1c67f.8ec7.195d24bcd62.Coremail.wanglishfd@126.com>
X-Coremail-Locale: zh_CN
X-CM-TRANSID:bCkvCgD3_9dy6uNnF6kwAA--.31322W
X-CM-SenderInfo: pzdqwzhlvkwva6rslhhfrp/1tbiZBkcNGfj3k+VdQABsh
Authentication-Results: gzga-mx-mtada-g9-4; spf=pass smtp.mail=wanglis
	hfd@126.com; dkim=pass header.i=@126.com
X-Coremail-Antispam: 1Uf129KBjvJXoW7ury8Cr1Duw4xAw4xGF15Arb_yoW8CFWkpa
	ySga1UCFykXr1Ygw4DXa1Iga48WFZ3CayfJrnxGryUZF45GF92qr1xKw1Fg3WkCwn2qw1U
	Ar1jyF97Aw1DZFJanT9S1TB71UUUUU7qnTZGkaVYY2UrUUUUjbIjqfuFe4nvWSU8nxnvy2
	9KBjDUYxBIdaVFxhVjvjDU0xZFpf9x0zRX_-QUUUUU=

------=_Part_139779_1726035262.1742989938017
Content-Type: text/plain; charset=GBK
Content-Transfer-Encoding: base64

CgoKCgoKCgoKCgoKCgoKLS0KCkJlc3QgcmVnYXJkcywKzfXA9gpXYW5nIExpIE0uRCwgQXNzb2Np
YXRlIFByb2Zlc3NvcgpEZXBhcnRtZW50IG9mIEFzc2lzdGVkIFJlcHJvZHVjdGlvbiAKU2hhbmdo
YWkgTmludGggUGVvcGxlJ3MgSG9zcGl0YWwKU2hhbmdoYWkgSmlhb3RvbmcgVW5pdmVyc2l0eSBT
Y2hvb2wgb2YgTWVkaWNpbmUKWmhpIFphbyBKdSBSb2FkIDYzOSMsIFNoYW5naGFpLCBQLlIuQ2hp
bmEKVGVsOjAwODYtMjEtMjMyNzEyMjcKCgoKCi0tLS0tLS0tIEZvcndhcmRpbmcgbWVzc2FnZXMg
LS0tLS0tLS0KRnJvbTogImlTY2llbmNlIiA8ZW1AZWRpdG9yaWFsbWFuYWdlci5jb20+CkRhdGU6
IDIwMjQtMDgtMTMgMTc6MTc6MzcKVG86ICJMaSBXYW5nIiA8d2FuZ2xpc2hmZEAxMjYuY29tPgpT
dWJqZWN0OiBUaGFuayB5b3UgZm9yIHJldmlld2luZyBmb3IgaVNjaWVuY2UgLSBbRU1JRDozNGZk
N2MwZTkyNTNlNmFkXQoKCkRlYXIgRHIuIFdhbmcsCgpUaGFuayB5b3UgZm9yIHJldmlld2luZyBJ
U0NJRU5DRS1ELTI0LTA4MjE5LCBlbnRpdGxlZDogQWtyMWI3ICBpcyBhIG1hc3RlciByZWd1bGF0
b3Igb2Ygb3ZhcmlhbiBhZ2luZyBmb3IgaVNjaWVuY2UuIFlvdXIgZmVlZGJhY2sgaXMgdmVyeSBp
bXBvcnRhbnQgYW5kIHZhbHVhYmxlIHRvIHVzIGFuZCB3aWxsIGhlbHAgdXMgZW5zdXJlIHRoZSBp
bnRlZ3JpdHkgb2YgdGhlIHNjaWVuY2UgdGhhdCB3ZSBwdWJsaXNoLgoKT25jZSB0aGUgZWRpdG9y
IG1ha2VzIGEgZGVjaXNpb24gb24gdGhlIG1hbnVzY3JpcHQsIHlvdSB3aWxsIHJlY2VpdmUgYW4g
YWRkaXRpb25hbCBub3RpZmljYXRpb24gdGhhdCB3aWxsIGVuYWJsZSB5b3UgdG8gc2VlIHRoZSBm
dWxsIGRlY2lzaW9uIGxldHRlciBhbmQgdGhlIGNvbW1lbnRzIGZyb20gdGhlIG90aGVyIHJldmll
d2Vycy4KCkluIHRoZSBtZWFudGltZSwgeW91IHdpbGwgYmUgYWJsZSB0byByZWFkIHRoZSBjb21t
ZW50cyBhbHJlYWR5IGNvbnRyaWJ1dGVkIGJ5IG90aGVyIHJldmlld2VycyBieSBsb2dnaW5nIGlu
IHRvIG91ciBFZGl0b3JpYWwgTWFuYWdlciBzeXN0ZW0gYW5kIHJldHVybmluZyB0byB5b3VyIGNv
bXBsZXRlZCBhc3NpZ25tZW50cy4KCldlIHdvdWxkIGxvdmUgdG8gaGVhciBmcm9tIHlvdSEgUGxl
YXNlIGJvb2sgYSB2aXJ0dWFsIG1lZXRpbmcgd2l0aCBvbmUgb2Ygb3VyIGluLWhvdXNlIEVkaXRv
cnMgdG8gdGFsayBhYm91dCB5b3VyIHJlc2VhcmNoLCB0b3BpY3MgeW91IHdvdWxkIHdhbnQgdG8g
c2VlIHRoZSBqb3VybmFsIGNvdmVyLCBvciB5b3VyIGV4cGVyaWVuY2UgcmV2aWV3aW5nIGZvciBD
ZWxsIFByZXNzLiBBbHRlcm5hdGl2ZWx5LCBJIHdvdWxkIGFwcHJlY2lhdGUgaXQgaWYgeW91IGNv
dWxkIGdpdmUgdXMgZmVlZGJhY2sgYWJvdXQgeW91ciBleHBlcmllbmNlIHJldmlld2luZyBmb3Ig
aVNjaWVuY2UgdGhyb3VnaCB0aGlzIGJyaWVmIHN1cnZleS4KClRoYW5rIHlvdSBhZ2FpbiBmb3Ig
eW91ciBoZWxwIHdpdGggdGhpcyBtYW51c2NyaXB0LgogCkJlc3QsCgpab3JhIE5hemFyZWkKRWRp
dG9yaWFsIE9wZXJhdGlvbnMgQXNzb2NpYXRlLCBpU2NpZW5jZQo1MCBIYW1wc2hpcmUgU3QuLCA1
dGggRmxvb3IKQ2FtYnJpZGdlLCBNQSAwMjEzOSwgVVNBCjEgMjE1LTIzOS0zMTkxCmlzY2llbmNl
QGNlbGwuY29tCgogCgoKCgpJbiBjb21wbGlhbmNlIHdpdGggZGF0YSBwcm90ZWN0aW9uIHJlZ3Vs
YXRpb25zLCB5b3UgbWF5IHJlcXVlc3QgdGhhdCB3ZSByZW1vdmUgeW91ciBwZXJzb25hbCByZWdp
c3RyYXRpb24gZGV0YWlscyBhdCBhbnkgdGltZS4gKFJlbW92ZSBteSBpbmZvcm1hdGlvbi9kZXRh
aWxzKS4gUGxlYXNlIGNvbnRhY3QgdGhlIHB1YmxpY2F0aW9uIG9mZmljZSBpZiB5b3UgaGF2ZSBh
bnkgcXVlc3Rpb25zLg==
------=_Part_139779_1726035262.1742989938017
Content-Type: text/html; charset=GBK
Content-Transfer-Encoding: base64

PGRpdiBkYXRhLW50ZXM9Im50ZXNfbWFpbF9ib2R5X3Jvb3QiIHN0eWxlPSJsaW5lLWhlaWdodDox
Ljc7Y29sb3I6IzAwMDAwMDtmb250LXNpemU6MTRweDtmb250LWZhbWlseTpBcmlhbCI+PGRpdiBp
ZD0ic3BuRWRpdG9yQ29udGVudCI+PHAgc3R5bGU9Im1hcmdpbjogMDsiPjxicj48L3A+PHAgc3R5
bGU9Im1hcmdpbjogMDsiPjxicj48L3A+PHAgc3R5bGU9Im1hcmdpbjogMDsiPjxicj48L3A+PHAg
c3R5bGU9Im1hcmdpbjogMDsiPjxicj48L3A+PHAgc3R5bGU9Im1hcmdpbjogMDsiPjxicj48L3A+
PC9kaXY+PGRpdiBzdHlsZT0icG9zaXRpb246cmVsYXRpdmU7em9vbToxIj48cCBzdHlsZT0ibWFy
Z2luOiAwIj4tLTwvcD48ZGl2PjxzcGFuIHN0eWxlPSJmb250LWZhbWlseTogQXJpYWw7IGZvbnQt
c2l6ZTogMTRweDsiPkJlc3QgcmVnYXJkcyw8L3NwYW4+PC9kaXY+PGRpdj48c3BhbiBzdHlsZT0i
Zm9udC1mYW1pbHk6IEFyaWFsOyBmb250LXNpemU6IDE0cHg7Ij7N9cD2PC9zcGFuPjwvZGl2Pjxk
aXY+PHNwYW4gc3R5bGU9ImZvbnQtZmFtaWx5OiBBcmlhbDsgZm9udC1zaXplOiAxNHB4OyI+PHNw
YW4gc3R5bGU9ImZvbnQtc2l6ZTogMTRweDsgZm9udC1mYW1pbHk6IFRhaG9tYTsiIGRhdGEtbWNl
LXN0eWxlPSJmb250LWZhbWlseTogVGFob21hOyI+V2FuZyBMaTwvc3Bhbj4mbmJzcDtNLkQsIEFz
c29jaWF0ZSBQcm9mZXNzb3I8L3NwYW4+PC9kaXY+PGRpdj48c3BhbiBzdHlsZT0iZm9udC1mYW1p
bHk6IEFyaWFsOyBmb250LXNpemU6IDE0cHg7Ij5EZXBhcnRtZW50IG9mIEFzc2lzdGVkIFJlcHJv
ZHVjdGlvbiZuYnNwOzwvc3Bhbj48L2Rpdj48ZGl2PjxzcGFuIHN0eWxlPSJmb250LWZhbWlseTog
QXJpYWw7IGZvbnQtc2l6ZTogMTRweDsiPjxzcGFuIHN0eWxlPSJmb250LXNpemU6IDE0cHg7IGZv
bnQtZmFtaWx5OiBBcmlhbDsgbGluZS1oZWlnaHQ6IDM1LjczNTdweDsiPlNoYW5naGFpJm5ic3A7
PC9zcGFuPjxzcGFuIHN0eWxlPSJmb250LXNpemU6IDE0cHg7IGZvbnQtZmFtaWx5OiBBcmlhbDsg
bGluZS1oZWlnaHQ6IDEuNzsiPk5pbnRoIFBlb3BsZSdzIEhvc3BpdGFsPC9zcGFuPjwvc3Bhbj48
L2Rpdj48ZGl2PjxzcGFuIHN0eWxlPSJmb250LWZhbWlseTogQXJpYWw7IGZvbnQtc2l6ZTogMTRw
eDsiPlNoYW5naGFpIEppYW90b25nIFVuaXZlcnNpdHkgU2Nob29sIG9mIE1lZGljaW5lPC9zcGFu
PjwvZGl2PjxkaXY+PHNwYW4gc3R5bGU9ImZvbnQtZmFtaWx5OiBBcmlhbDsgZm9udC1zaXplOiAx
NHB4OyI+WmhpIFphbyBKdSBSb2FkIDYzOSMsIFNoYW5naGFpLCBQLlIuQ2hpbmE8L3NwYW4+PC9k
aXY+PGRpdj48c3BhbiBzdHlsZT0iZm9udC1mYW1pbHk6IEFyaWFsOyBmb250LXNpemU6IDE0cHg7
Ij5UZWw6MDA4Ni0yMS0yMzI3MTIyNzwvc3Bhbj48L2Rpdj48ZGl2IHN0eWxlPSJjbGVhcjpib3Ro
Ij48L2Rpdj48L2Rpdj48ZGl2IGlkPSJkaXZOZXRlYXNlTWFpbENhcmQiPjwvZGl2PjxwIHN0eWxl
PSJtYXJnaW46IDA7Ij48YnI+PC9wPjxkaXYgaWQ9ImlzRm9yd2FyZENvbnRlbnQiPi0tLS0tLS0t
IEZvcndhcmRpbmcgbWVzc2FnZXMgLS0tLS0tLS08YnI+RnJvbTogImlTY2llbmNlIiAmbHQ7ZW1A
ZWRpdG9yaWFsbWFuYWdlci5jb20mZ3Q7PGJyPkRhdGU6IDIwMjQtMDgtMTMgMTc6MTc6Mzc8YnI+
VG86ICAiTGkgV2FuZyIgJmx0O3dhbmdsaXNoZmRAMTI2LmNvbSZndDs8YnI+U3ViamVjdDogVGhh
bmsgeW91IGZvciByZXZpZXdpbmcgZm9yIGlTY2llbmNlIC0gW0VNSUQ6MzRmZDdjMGU5MjUzZTZh
ZF08YnI+PHA+RGVhciBEci4gV2FuZyw8L3A+PHA+VGhhbmsgeW91IGZvciByZXZpZXdpbmcgSVND
SUVOQ0UtRC0yNC0wODIxOSwgZW50aXRsZWQ6IEFrcjFiNyAmbmJzcDtpcyBhIG1hc3RlciByZWd1
bGF0b3Igb2Ygb3ZhcmlhbiBhZ2luZyBmb3IgPGVtPmlTY2llbmNlPC9lbT4uIFlvdXIgZmVlZGJh
Y2sgaXMgdmVyeSBpbXBvcnRhbnQgYW5kIHZhbHVhYmxlIHRvIHVzIGFuZCB3aWxsIGhlbHAgdXMg
ZW5zdXJlIHRoZSBpbnRlZ3JpdHkgb2YgdGhlIHNjaWVuY2UgdGhhdCB3ZSBwdWJsaXNoLjwvcD48
cD5PbmNlIHRoZSBlZGl0b3IgbWFrZXMgYSBkZWNpc2lvbiBvbiB0aGUgbWFudXNjcmlwdCwgeW91
IHdpbGwgcmVjZWl2ZSBhbiBhZGRpdGlvbmFsIG5vdGlmaWNhdGlvbiB0aGF0IHdpbGwgZW5hYmxl
IHlvdSB0byBzZWUgdGhlIGZ1bGwgZGVjaXNpb24gbGV0dGVyIGFuZCB0aGUgY29tbWVudHMgZnJv
bSB0aGUgb3RoZXIgcmV2aWV3ZXJzLjwvcD48cD5JbiB0aGUgbWVhbnRpbWUsIHlvdSB3aWxsIGJl
IGFibGUgdG8gcmVhZCB0aGUgY29tbWVudHMgYWxyZWFkeSBjb250cmlidXRlZCBieSBvdGhlciBy
ZXZpZXdlcnMgYnkgbG9nZ2luZyBpbiB0byBvdXIgRWRpdG9yaWFsIE1hbmFnZXIgc3lzdGVtIGFu
ZCByZXR1cm5pbmcgdG8geW91ciBjb21wbGV0ZWQgYXNzaWdubWVudHMuPC9wPjxwPldlIHdvdWxk
IGxvdmUgdG8gaGVhciBmcm9tIHlvdSEgUGxlYXNlIDxhIGhyZWY9Imh0dHBzOi8vYzA1eTF4OXMu
ci51cy1lYXN0LTIuYXdzdHJhY2subWUvTDAvaHR0cHM6JTJGJTJGaW5mby5jZWxsLmNvbSUyRmlz
Y2llbmNlLW1lZXQtdGhlLWVkaXRvcmlhbC10ZWFtLzEvMDEwZjAxOTE0YjA3NTNlNy03NmMyNzk3
Zi1mOWY5LTQ4ZTEtYmQ1My1lNmE3ZWEwZTI5YzQtMDAwMDAwL2xQal9JN1RPNlFMcHlSamNENmd5
VGtPaF9hbz0xNzEiPmJvb2sgYSB2aXJ0dWFsIG1lZXRpbmc8L2E+IHdpdGggb25lIG9mIG91ciBp
bi1ob3VzZSBFZGl0b3JzIHRvIHRhbGsgYWJvdXQgeW91ciByZXNlYXJjaCwgdG9waWNzIHlvdSB3
b3VsZCB3YW50IHRvIHNlZSB0aGUgam91cm5hbCBjb3Zlciwgb3IgeW91ciBleHBlcmllbmNlIHJl
dmlld2luZyBmb3IgQ2VsbCBQcmVzcy4gQWx0ZXJuYXRpdmVseSwgSSB3b3VsZAphcHByZWNpYXRl
IGl0IGlmIHlvdSBjb3VsZCBnaXZlIHVzIGZlZWRiYWNrIGFib3V0IHlvdXIgZXhwZXJpZW5jZSBy
ZXZpZXdpbmcgZm9yIDxlbT5pU2NpZW5jZTwvZW0+IHRocm91Z2ggdGhpcyBicmllZiA8YSBocmVm
PSJodHRwczovL2MwNXkxeDlzLnIudXMtZWFzdC0yLmF3c3RyYWNrLm1lL0wwL2h0dHBzOiUyRiUy
RmZvcm1zLm9mZmljZS5jb20lMkZyJTJGYmFncEtKUlBNMi8xLzAxMGYwMTkxNGIwNzUzZTctNzZj
Mjc5N2YtZjlmOS00OGUxLWJkNTMtZTZhN2VhMGUyOWM0LTAwMDAwMC9VdmRPSjN3Ni1Jc19Eb0hG
a0JBdW01UTFfSnc9MTcxIj5zdXJ2ZXk8L2E+LjwvcD48cD5UaGFuayB5b3UgYWdhaW4gZm9yIHlv
dXIgaGVscCB3aXRoIHRoaXMgbWFudXNjcmlwdC48YnI+Jm5ic3A7PGJyPkJlc3QsPC9wPjxwPlpv
cmEgTmF6YXJlaTxicj5FZGl0b3JpYWwgT3BlcmF0aW9ucyBBc3NvY2lhdGUsIDxlbT5pU2NpZW5j
ZTwvZW0+PGJyPjUwIEhhbXBzaGlyZSBTdC4sIDV0aCBGbG9vcjxicj5DYW1icmlkZ2UsIE1BIDAy
MTM5LCBVU0E8YnI+MSAyMTUtMjM5LTMxOTE8YnI+aXNjaWVuY2VAY2VsbC5jb208L3A+PHA+Jm5i
c3A7PC9wPjxicj48YnI+PGhyPjxzcGFuIHN0eWxlPSJmb250LXN0eWxlOiBpdGFsaWM7IGZvbnQt
c2l6ZTogOTAlOyI+SW4gY29tcGxpYW5jZSB3aXRoIGRhdGEgcHJvdGVjdGlvbiByZWd1bGF0aW9u
cywgeW91IG1heSByZXF1ZXN0IHRoYXQgd2UgcmVtb3ZlIHlvdXIgcGVyc29uYWwgcmVnaXN0cmF0
aW9uIGRldGFpbHMgYXQgYW55IHRpbWUuICA8YSBocmVmPSJodHRwczovL2MwNXkxeDlzLnIudXMt
ZWFzdC0yLmF3c3RyYWNrLm1lL0wwL2h0dHBzOiUyRiUyRnd3dy5lZGl0b3JpYWxtYW5hZ2VyLmNv
bSUyRmlzY2llbmNlJTJGbG9naW4uYXNwJTNGYT1yLzEvMDEwZjAxOTE0YjA3NTNlNy03NmMyNzk3
Zi1mOWY5LTQ4ZTEtYmQ1My1lNmE3ZWEwZTI5YzQtMDAwMDAwL21wRmZzWGpvb0hBYmR1Q2Y2WUJN
V0hVNjRTOD0xNzEiPihSZW1vdmUgbXkgaW5mb3JtYXRpb24vZGV0YWlscyk8L2E+LiBQbGVhc2Ug
Y29udGFjdCB0aGUgcHVibGljYXRpb24gb2ZmaWNlIGlmIHlvdSBoYXZlIGFueSBxdWVzdGlvbnMu
PC9zcGFuPjxpbWcgYWx0PSIiIHNyYz0iaHR0cHM6Ly9jMDV5MXg5cy5yLnVzLWVhc3QtMi5hd3N0
cmFjay5tZS9JMC8wMTBmMDE5MTRiMDc1M2U3LTc2YzI3OTdmLWY5ZjktNDhlMS1iZDUzLWU2YTdl
YTBlMjljNC0wMDAwMDAva2RkMXA4LU4tZ1poRFY5ekdpLVdtLXFtQ1lBPTE3MSIgc3R5bGU9ImRp
c3BsYXk6IG5vbmU7IHdpZHRoOiAxcHg7IGhlaWdodDogMXB4OyI+Cgo8L2Rpdj48L2Rpdj48aW1n
IHN0eWxlPSJ3aWR0aDoxcHg7aGVpZ2h0OjFweCIgc3JjPSJodHRwczovL2NvdW50Lm1haWwuMTYz
LmNvbS9iZWFjb24vd2VibWFpbC5naWY/dHlwZT13ZWJtYWlsX21haWx0cmFjZSZhbXA7Z3VpZD1w
cmVfNDhiNWUzNDY4ZTA4MzdkZjJmMTkwYzhmMzc1ODdiYzYiPg==
------=_Part_139779_1726035262.1742989938017--
